# Supplementary material for: A predictive nomogram: a cross-sectional study on a simple-to-use model for screening 12-year-old children for severe caries in middle schools
Source: BMC Oral Health. 2021 Sep 20;21:457. doi: 10.1186/s12903-021-01819-2 (PMC8451146; doi:10.1186/s12903-021-01819-2)
Supplement: Supplementary file 1 — Additional file 1. Overview of the questionnaire [file 12903_2021_1819_MOESM1_ESM.xls]

## Sheet: Sheet1
Survey questionnaire
1. Socio-demographic information
1.1 Gender
1.2 Age
1.3 Districts/counties (Guang’an, Chuanshan, and Jinniu Districts, Yibin, Da, and Pi Counties)
1.4 Region (urban/rural)
1.5 Father/mother’s education level
(illiterate/low: primary school/medium: junior high school/ high: high school or above)
1.6 Only child (yes/no)
2. Oral hygiene knowledge (Correct/Wrong/Don’t know)
2.1 It is normal for your gums to bleed while brushing your teeth
2.2 Bacteria can cause inflammation of the gums
2.3 Brushing your teeth does nothing to prevent gum inflammation
2.4 Bacteria can cause tooth decay
2.5 Eating sugar can lead to tooth decay
2.6 Fluoride can protect teeth
2.7 Pit and fissure sealing can protect teeth
2.8 Oral diseases may affect general health
3. Oral hygiene attitude (Agree/ Disagree/ Perhaps/ Don’t know)
3.1 Regular dental check is necessary
3.2 Oral health is very important to life
3.3 The quality of teeth is innate and has little to do with their own care
3.4 Prevention of dental disease depends on yourself first
4. Oral hygiene behaviors
4.1 Brushing (once a day/once a day/ once a day/never)
4.2 Toothpaste use (Yes/No)
5. Dietary habits (Never, seldom; 1–3 times/month; Once/week; 2–6 times/week; Once/day; >=2 times/day)
5.1 Candy/chocolate/cookies/cakes
5.2 Carbonated beverages (cola for instance)
5.3 Sugary drinks (sugary milk for instance)
6. Subjective health conditions (Very good/ Good/ Average/ Poor/ Very poor)
6.1 Self-assessment of oral health status
6.2 Self-assessment of general health status
7. History of dental trauma (Yes/ No/ Don’t remember)
8. Frequency of toothache in the previous 12 months (Often/ Occasionally/ Never/ Don’t remember)
9. Dental visit
9.1 History of dental visits (Yes/ No)
9.2 Reason for last dental visit (Never/ Consultation/ Prevention/ Treatment/ Don’t know)
9.3 Time of last dental visit (Never/ <6 months ago/ 6–12 months ago/ >12 months ago)
10. Oral impacts on daily performances (Serious/ General/ Slight/ None/ Don’t know)
10.1 Impact on eating
10.2 Impact on talking
10.3 Impact on brushing
10.4 Impact on working
10.5 Impact on schooling
10.6 Impact on sleeping
10.7 Impact on grinning
10.8 Impact on easily troubled
10.9 Impact on communicating
